# Supplementary material for: The HER2MtGx Metagene Score as a Reliable Tool to Select HER2 Breast Cancer Patients for Neoadjuvant Targeted Therapy
Source: Int J Mol Sci. 2025 Dec 6;26(24):11809. doi: 10.3390/ijms262411809 (PMC12732813; doi:10.3390/ijms262411809)
Supplement: Supplementary file 1 [file ijms-26-11809-s001.zip]

Archive with 1 entries (1 files):
- ijms-3970498-supplementary.pdf
